# Supplementary material for: Development of Novel PET-PAN Electrospun Nanocomposite Membrane Embedded with Layered Double Hydroxides Hybrid for Efficient Wastewater Treatment
Source: Polymers (Basel). 2023 Nov 12;15(22):4388. doi: 10.3390/polym15224388 (PMC10674731; doi:10.3390/polym15224388)
Supplement: Supplementary file 1 [file polymers-15-04388-s001.zip]

Archive with 1 entries (1 files):
- polymers-2694426-supplementary.pdf
